# Supplementary material for: 6-Benzyl-2-methyl-1,3-bis­(penta­fluoro­phen­yl)-1,3,6,2-triaza­alumocane
Source: Acta Crystallogr Sect E Struct Rep Online. 2012 Oct 20;68(Pt 11):m1385–6. doi: 10.1107/S1600536812042560 (PMC3515133; doi:10.1107/S1600536812042560)
Supplement: Supplementary file 1 [file e-68-m1385-sup1.cif]

##############################################################################
#                                                                            #
# This CIF contains the data in a paper accepted for publication in          #
# Acta Crystallographica Section E. It conforms to the requirements of       #
# Notes for Authors for Acta Crystallographica Section E, and has been       #
# peer reviewed under the auspices of the IUCr Commission on Journals.       #
#                                                                            #
# Full details of the Crystallographic Information File format               #
# are given in the paper "The Crystallographic Information File (CIF):       #
# a New Standard Archive File for Crystallography" by S. R. Hall, F. H.      #
# Allen and I. D. Brown [Acta Cryst. (1991), A47, 655-685].                  #
#                                                                            #
# The current version of the core CIF dictionary is obtainable from          #
# ftp://ftp.iucr.org/pub/cif_core.dic.                                       #
#                                                                            #
# Software is freely available for graphical display of the structure(s)     #
# in this CIF. For information consult the CIF software page                 #
# http://www.iucr.org/resources/cif/software.                                #
#                                                                            #
# This file may be used for bona fide research purposes within the           #
# scientific community so long as proper attribution is given to the journal # 
# article from which it was obtained.                                        #
#                                                                            #
##############################################################################
data_global
_audit_creation_method     SHELXL-97
_journal_date_recd_electronic     2012-10-07
_journal_date_accepted     2012-10-11
_journal_name_full     'Acta Crystallographica, Section E'
_journal_year     2012
_journal_volume     68
_journal_issue     11
_journal_page_first     m1385
_journal_page_last     m1386
_journal_paper_category     QM
_journal_paper_doi     10.1107/S1600536812042560
_journal_coeditor_code     IS5205
_publ_contact_author_name     'Andrei V. Churakov'
_publ_contact_author_address
;
Institute of General and Inorganic Chemistry,
Russian Academy of Sciences,
Leninskii prosp. 31, Moscow 119991, Russian Federation
;
_publ_contact_author_email     'churakov@igic.ras.ru'
_publ_contact_author_fax     '+7-495-9541279'
_publ_contact_author_phone     '+7-495-9521803'
_publ_section_title
;
(<i>N</i>,<i>N</i>-Bis{2-[(pentafluorophenyl)azanidyl]ethyl}benzylamine-\
\k^3^<i>N</i>,<i>N</i>',<i>N</i>'')methylaluminium(III)
;
loop_
    _publ_author_name
    _publ_author_footnote
    _publ_author_address
    'Kireenko, Marina M.' .
;
Department of Chemistry, M.V. Lomonosov Moscow State University,
Leninskie Gory 1/3, Moscow 119991, Russian Federation
;
    'Zaitsev, Kirill V.' .
;
Department of Chemistry, M.V. Lomonosov Moscow State University,
Leninskie Gory 1/3, Moscow 119991, Russian Federation
;
    'Churakov, Andrei V.' .
;
Institute of General and Inorganic Chemistry,
Russian Academy of Sciences,
Leninskii prosp. 31, Moscow 119991, Russian Federation
;
    'Zaitseva, Galina S.' .
;
Department of Chemistry, M.V. Lomonosov Moscow State University,
Leninskie Gory 1/3, Moscow 119991, Russian Federation
;
    'Karlov, Sergey S.' .
;
Department of Chemistry, M.V. Lomonosov Moscow State University,
Leninskie Gory 1/3, Moscow 119991, Russian Federation
;
_chemical_name_systematic
;
[<i>N</i>-Benzyl-<i>N</i>,<i>N</i>-bis(pentafluorophenylanide)ethyl]amine
-methylaluminium(III)
;
_chemical_name_common
;
6-Benzyl-2-methyl-1,3-bis(pentafluorophenyl)-1,3,6,2-triazaalumocane
;
_chemical_formula_moiety     'C24 H18 Al F10 N3'
_chemical_formula_sum     'C24 H18 Al F10 N3'
_chemical_formula_iupac     '[Al (C H3) (C23 H15 F10 N3)]'
_chemical_formula_weight     565.39
_chemical_melting_point     ?
_symmetry_cell_setting     monoclinic
_symmetry_space_group_name_H-M     'P 21/c'
_symmetry_space_group_name_Hall     '-P 2ybc'
loop_
    _symmetry_equiv_pos_as_xyz
    'x, y, z'
    '-x, y+1/2, -z+1/2'
    '-x, -y, -z'
    'x, -y-1/2, z-1/2'
_cell_length_a     7.9530(14)
_cell_length_b     33.577(6)
_cell_length_c     8.7247(15)
_cell_angle_alpha     90.00
_cell_angle_beta     100.809(2)
_cell_angle_gamma     90.00
_cell_volume     2288.5(7)
_cell_formula_units_Z     4
_cell_measurement_reflns_used     8521
_cell_measurement_theta_min     2.453
_cell_measurement_theta_max     28.102
_cell_measurement_temperature     173(2)
_exptl_crystal_description     plate
_exptl_crystal_colour     colourless
_exptl_crystal_size_max     0.20
_exptl_crystal_size_mid     0.20
_exptl_crystal_size_min     0.05
_exptl_crystal_density_diffrn     1.641
_exptl_crystal_density_meas     ?
_exptl_crystal_density_method     'not measured'
_exptl_crystal_F_000     1144
_exptl_absorpt_coefficient_mu     0.191
_exptl_absorpt_correction_type     multi-scan
_exptl_absorpt_process_details     '(SADABS; Bruker, 2008)'
_exptl_absorpt_correction_T_min     0.9629
_exptl_absorpt_correction_T_max     0.9905
_exptl_special_details     ?
_diffrn_ambient_temperature     173(2)
_diffrn_radiation_type     MoK\a
_diffrn_radiation_wavelength     0.71073
_diffrn_radiation_source     'fine-focus sealed tube'
_diffrn_radiation_monochromator     graphite
_diffrn_measurement_device_type     'Bruker SMART APEXII'
_diffrn_measurement_method     \w
_diffrn_detector_area_resol_mean     ?
_diffrn_reflns_number     19211
_diffrn_reflns_av_R_equivalents     0.0206
_diffrn_reflns_av_sigmaI/netI     0.0187
_diffrn_reflns_theta_min     2.43
_diffrn_reflns_theta_max     26.99
_diffrn_reflns_theta_full     26.99
_diffrn_measured_fraction_theta_max     0.996
_diffrn_measured_fraction_theta_full     0.996
_diffrn_reflns_limit_h_min     -10
_diffrn_reflns_limit_h_max     10
_diffrn_reflns_limit_k_min     -42
_diffrn_reflns_limit_k_max     42
_diffrn_reflns_limit_l_min     -11
_diffrn_reflns_limit_l_max     11
_diffrn_standards_number     0
_diffrn_standards_interval_count     ?
_diffrn_standards_interval_time     0
_diffrn_standards_decay_%     0
_refine_special_details
;
Refinement of <i>F</i>^2^ against ALL reflections. The weighted <i>R</i>-factor
<i>wR</i> and goodness of fit <i>S</i> are based on <i>F</i>^2^, conventional
<i>R</i>-factors <i>R</i> are based on <i>F</i>, with <i>F</i> set to zero for
negative <i>F</i>^2^. The threshold expression of <i>F</i>^2^ >
\s(<i>F</i>^2^) is used only for calculating <i>R</i>-factors(gt) <i>etc</i>.
and is not relevant to the choice of reflections for refinement.
<i>R</i>-factors based on <i>F</i>^2^ are statistically about twice as large
as those based on <i>F</i>, and <i>R</i>- factors based on ALL data will be
even larger.
;
_reflns_number_total     4972
_reflns_number_gt     4317
_reflns_threshold_expression     I>2\s(I)
_refine_ls_structure_factor_coef     Fsqd
_refine_ls_matrix_type     full
_refine_ls_R_factor_all     0.0427
_refine_ls_R_factor_gt     0.0362
_refine_ls_wR_factor_gt     0.0909
_refine_ls_wR_factor_ref     0.0944
_refine_ls_goodness_of_fit_ref     1.023
_refine_ls_restrained_S_all     1.023
_refine_ls_number_reflns     4972
_refine_ls_number_parameters     415
_refine_ls_number_restraints     0
_refine_ls_hydrogen_treatment     refall
_refine_ls_weighting_scheme     calc
_refine_ls_weighting_details
         'calc w=1/[\s^2^(Fo^2^)+(0.0439P)^2^+1.3304P] where P=(Fo^2^+2Fc^2^)/3'
_atom_sites_solution_hydrogens     difmap
_atom_sites_solution_primary     direct
_atom_sites_solution_secondary     difmap
_refine_ls_shift/su_max     0.000
_refine_ls_shift/su_mean     0.000
_refine_diff_density_max     0.359
_refine_diff_density_min     -0.264
_refine_ls_extinction_method     none
_refine_ls_extinction_coef     ?
loop_
    _atom_type_symbol
    _atom_type_description
    _atom_type_scat_dispersion_real
    _atom_type_scat_dispersion_imag
    _atom_type_scat_source
    'C' 'C' 0.0033 0.0016
                         'International Tables Vol C Tables 4.2.6.8 and 6.1.1.4'
    'H' 'H' 0.0000 0.0000
                         'International Tables Vol C Tables 4.2.6.8 and 6.1.1.4'
    'N' 'N' 0.0061 0.0033
                         'International Tables Vol C Tables 4.2.6.8 and 6.1.1.4'
    'F' 'F' 0.0171 0.0103
                         'International Tables Vol C Tables 4.2.6.8 and 6.1.1.4'
    'Al' 'Al' 0.0645 0.0514
                         'International Tables Vol C Tables 4.2.6.8 and 6.1.1.4'
_computing_data_collection     '<i>APEX2</i> (Bruker, 2008)'
_computing_cell_refinement     'SAINT (Bruker, 2008)'
_computing_data_reduction     'SAINT (Bruker, 2008)'
_computing_structure_solution     'SHELXTL (Sheldrick, 2008)'
_computing_structure_refinement     'SHELXTL (Sheldrick, 2008)'
_computing_molecular_graphics     'SHELXTL (Sheldrick, 2008)'
_computing_publication_material     'SHELXTL (Sheldrick, 2008)'
loop_
    _atom_site_type_symbol
    _atom_site_label
    _atom_site_fract_x
    _atom_site_fract_y
    _atom_site_fract_z
    _atom_site_U_iso_or_equiv
    _atom_site_adp_type
    _atom_site_calc_flag
    _atom_site_refinement_flags
    _atom_site_occupancy
    _atom_site_symmetry_multiplicity
    _atom_site_disorder_assembly
    _atom_site_disorder_group
    Al Al1 0.55982(6) 0.117782(13) 0.49859(5) 0.02089(11) Uani d . 1 1 . .
    N N1 0.60780(16) 0.16461(4) 0.39907(14) 0.0223(3) Uani d . 1 1 . .
    N N2 0.68539(17) 0.07207(4) 0.47836(15) 0.0254(3) Uani d . 1 1 . .
    N N3 0.74288(16) 0.13396(4) 0.67940(14) 0.0214(3) Uani d . 1 1 . .
    C C1 0.6675(2) 0.15076(5) 0.81197(18) 0.0247(3) Uani d . 1 1 . .
    C C2 0.7938(2) 0.16032(5) 0.95983(18) 0.0267(3) Uani d . 1 1 . .
    C C3 0.8602(2) 0.19843(5) 0.9886(2) 0.0308(4) Uani d . 1 1 . .
    C C4 0.9723(2) 0.20708(6) 1.1272(2) 0.0375(4) Uani d . 1 1 . .
    C C5 1.0209(2) 0.17743(7) 1.2368(2) 0.0408(5) Uani d . 1 1 . .
    C C6 0.9549(3) 0.13976(7) 1.2102(2) 0.0407(5) Uani d . 1 1 . .
    C C7 0.8404(2) 0.13109(6) 1.0735(2) 0.0340(4) Uani d . 1 1 . .
    C C10 0.3337(2) 0.11830(6) 0.5555(2) 0.0304(4) Uani d . 1 1 . .
    C C11 0.84769(19) 0.16404(5) 0.61234(18) 0.0236(3) Uani d . 1 1 . .
    C C12 0.7313(2) 0.19083(5) 0.49746(18) 0.0232(3) Uani d . 1 1 . .
    C C13 0.51390(18) 0.17824(5) 0.26115(17) 0.0212(3) Uani d . 1 1 . .
    C C14 0.4895(2) 0.21746(5) 0.20674(18) 0.0235(3) Uani d . 1 1 . .
    C C15 0.3887(2) 0.22716(5) 0.06498(19) 0.0261(3) Uani d . 1 1 . .
    C C16 0.3087(2) 0.19796(5) -0.03367(18) 0.0279(3) Uani d . 1 1 . .
    C C17 0.3261(2) 0.15883(5) 0.01513(18) 0.0257(3) Uani d . 1 1 . .
    C C18 0.4249(2) 0.15007(5) 0.15781(18) 0.0235(3) Uani d . 1 1 . .
    C C21 0.8424(2) 0.09669(5) 0.72549(19) 0.0258(3) Uani d . 1 1 . .
    C C22 0.8566(2) 0.07283(5) 0.58014(19) 0.0270(3) Uani d . 1 1 . .
    C C23 0.6498(2) 0.04053(5) 0.37471(18) 0.0274(3) Uani d . 1 1 . .
    C C24 0.7699(2) 0.01889(5) 0.3099(2) 0.0338(4) Uani d . 1 1 . .
    C C25 0.7253(3) -0.01322(6) 0.2104(2) 0.0405(5) Uani d . 1 1 . .
    C C26 0.5577(3) -0.02420(5) 0.1651(2) 0.0408(5) Uani d . 1 1 . .
    C C27 0.4342(3) -0.00290(5) 0.2209(2) 0.0371(4) Uani d . 1 1 . .
    C C28 0.4803(2) 0.02780(5) 0.3244(2) 0.0304(4) Uani d . 1 1 . .
    F F14 0.56225(13) 0.24841(3) 0.29513(11) 0.0310(2) Uani d . 1 1 . .
    F F15 0.36334(13) 0.26570(3) 0.02492(12) 0.0354(2) Uani d . 1 1 . .
    F F16 0.21053(13) 0.20771(3) -0.17192(11) 0.0392(3) Uani d . 1 1 . .
    F F17 0.24581(13) 0.12973(3) -0.07535(12) 0.0371(2) Uani d . 1 1 . .
    F F18 0.43879(13) 0.11143(3) 0.20488(11) 0.0309(2) Uani d . 1 1 . .
    F F24 0.93701(14) 0.02933(4) 0.34006(13) 0.0452(3) Uani d . 1 1 . .
    F F25 0.84828(18) -0.03270(4) 0.15369(15) 0.0569(4) Uani d . 1 1 . .
    F F26 0.51315(19) -0.05520(3) 0.06690(14) 0.0553(4) Uani d . 1 1 . .
    F F27 0.26773(16) -0.01208(3) 0.17435(14) 0.0492(3) Uani d . 1 1 . .
    F F28 0.35477(13) 0.04643(3) 0.37978(13) 0.0382(3) Uani d . 1 1 . .
    H H112 0.917(2) 0.1790(5) 0.6947(19) 0.018(4) Uiso d . 1 1 . .
    H H122 0.803(2) 0.2058(5) 0.436(2) 0.020(4) Uiso d . 1 1 . .
    H H121 0.675(2) 0.2111(5) 0.554(2) 0.020(4) Uiso d . 1 1 . .
    H H222 0.894(2) 0.0457(6) 0.615(2) 0.027(5) Uiso d . 1 1 . .
    H H3 0.833(2) 0.2184(5) 0.912(2) 0.025(4) Uiso d . 1 1 . .
    H H12 0.605(2) 0.1750(6) 0.774(2) 0.030(5) Uiso d . 1 1 . .
    H H111 0.921(2) 0.1507(5) 0.558(2) 0.024(4) Uiso d . 1 1 . .
    H H212 0.778(2) 0.0818(5) 0.790(2) 0.028(5) Uiso d . 1 1 . .
    H H221 0.950(2) 0.0841(6) 0.530(2) 0.028(5) Uiso d . 1 1 . .
    H H11 0.585(2) 0.1307(6) 0.834(2) 0.031(5) Uiso d . 1 1 . .
    H H211 0.955(2) 0.1031(6) 0.787(2) 0.029(5) Uiso d . 1 1 . .
    H H7 0.792(2) 0.1051(6) 1.055(2) 0.031(5) Uiso d . 1 1 . .
    H H103 0.310(3) 0.1447(7) 0.596(3) 0.050(6) Uiso d . 1 1 . .
    H H4 1.012(3) 0.2322(7) 1.140(2) 0.036(5) Uiso d . 1 1 . .
    H H5 1.097(3) 0.1834(6) 1.326(3) 0.045(6) Uiso d . 1 1 . .
    H H102 0.322(3) 0.0973(7) 0.630(3) 0.048(6) Uiso d . 1 1 . .
    H H6 0.982(3) 0.1182(7) 1.285(3) 0.060(7) Uiso d . 1 1 . .
    H H101 0.255(3) 0.1136(8) 0.465(3) 0.064(7) Uiso d . 1 1 . .
loop_
    _atom_site_aniso_label
    _atom_site_aniso_U_11
    _atom_site_aniso_U_22
    _atom_site_aniso_U_33
    _atom_site_aniso_U_12
    _atom_site_aniso_U_13
    _atom_site_aniso_U_23
    Al1 0.0208(2) 0.0198(2) 0.0209(2) 0.00011(17) 0.00084(17) 0.00025(17)
    N1 0.0248(6) 0.0209(6) 0.0193(6) -0.0020(5) -0.0004(5) 0.0001(5)
    N2 0.0265(7) 0.0217(6) 0.0254(7) 0.0034(5) -0.0016(5) -0.0024(5)
    N3 0.0222(6) 0.0213(6) 0.0201(6) 0.0019(5) 0.0022(5) -0.0006(5)
    C1 0.0233(7) 0.0286(8) 0.0216(7) 0.0019(6) 0.0028(6) -0.0012(6)
    C2 0.0231(7) 0.0362(9) 0.0208(7) 0.0034(6) 0.0042(6) -0.0041(6)
    C3 0.0287(8) 0.0338(9) 0.0293(8) 0.0055(7) 0.0038(7) -0.0060(7)
    C4 0.0307(9) 0.0450(11) 0.0368(10) -0.0016(8) 0.0066(7) -0.0164(8)
    C5 0.0278(9) 0.0717(14) 0.0219(8) 0.0035(9) 0.0016(7) -0.0107(9)
    C6 0.0403(10) 0.0600(13) 0.0212(8) 0.0057(9) 0.0042(7) 0.0045(8)
    C7 0.0361(9) 0.0418(10) 0.0242(8) 0.0004(8) 0.0059(7) 0.0013(7)
    C10 0.0238(8) 0.0363(10) 0.0303(9) 0.0002(7) 0.0031(7) 0.0010(8)
    C11 0.0217(7) 0.0258(8) 0.0223(7) -0.0029(6) 0.0020(6) -0.0018(6)
    C12 0.0238(7) 0.0222(7) 0.0230(7) -0.0033(6) 0.0024(6) -0.0022(6)
    C13 0.0200(7) 0.0241(7) 0.0201(7) 0.0002(6) 0.0051(5) 0.0007(6)
    C14 0.0241(7) 0.0227(7) 0.0237(7) -0.0022(6) 0.0049(6) -0.0006(6)
    C15 0.0261(8) 0.0254(8) 0.0273(8) 0.0012(6) 0.0065(6) 0.0075(6)
    C16 0.0229(7) 0.0391(9) 0.0205(7) 0.0007(7) 0.0007(6) 0.0063(7)
    C17 0.0232(7) 0.0313(8) 0.0223(7) -0.0039(6) 0.0034(6) -0.0045(6)
    C18 0.0250(7) 0.0221(7) 0.0236(7) 0.0008(6) 0.0054(6) -0.0003(6)
    C21 0.0262(8) 0.0249(8) 0.0237(8) 0.0044(6) -0.0018(6) 0.0008(6)
    C22 0.0256(8) 0.0256(8) 0.0274(8) 0.0059(6) -0.0017(6) -0.0017(6)
    C23 0.0370(9) 0.0188(7) 0.0238(8) 0.0026(6) -0.0005(6) 0.0020(6)
    C24 0.0374(9) 0.0299(9) 0.0310(9) 0.0079(7) -0.0020(7) -0.0021(7)
    C25 0.0567(12) 0.0293(9) 0.0326(9) 0.0163(8) 0.0013(8) -0.0025(7)
    C26 0.0650(13) 0.0200(8) 0.0313(9) 0.0015(8) -0.0064(9) -0.0029(7)
    C27 0.0492(11) 0.0227(8) 0.0343(9) -0.0062(8) -0.0050(8) 0.0036(7)
    C28 0.0389(9) 0.0200(8) 0.0302(8) -0.0011(7) 0.0008(7) 0.0029(6)
    F14 0.0387(5) 0.0212(5) 0.0299(5) -0.0042(4) -0.0014(4) 0.0004(4)
    F15 0.0387(6) 0.0295(5) 0.0362(5) 0.0026(4) 0.0024(4) 0.0130(4)
    F16 0.0365(6) 0.0502(7) 0.0257(5) -0.0025(5) -0.0074(4) 0.0107(5)
    F17 0.0392(6) 0.0393(6) 0.0286(5) -0.0072(4) -0.0045(4) -0.0082(4)
    F18 0.0384(5) 0.0214(5) 0.0300(5) -0.0022(4) -0.0009(4) -0.0010(4)
    F24 0.0363(6) 0.0525(7) 0.0453(6) 0.0106(5) 0.0041(5) -0.0165(5)
    F25 0.0693(8) 0.0504(7) 0.0465(7) 0.0275(6) -0.0010(6) -0.0186(6)
    F26 0.0880(10) 0.0271(6) 0.0431(7) 0.0011(6) -0.0074(6) -0.0131(5)
    F27 0.0533(7) 0.0347(6) 0.0531(7) -0.0174(5) -0.0067(6) -0.0040(5)
    F28 0.0328(5) 0.0360(6) 0.0452(6) -0.0056(4) 0.0054(5) -0.0057(5)
_geom_special_details
;
All e.s.d.'s (except the e.s.d. in the dihedral angle between two l.s. planes)
are estimated using the full covariance matrix. The cell e.s.d.'s are taken
into account individually in the estimation of e.s.d.'s in distances, angles
and torsion angles; correlations between e.s.d.'s in cell parameters are only
used when they are defined by crystal symmetry. An approximate (isotropic)
treatment of cell e.s.d.'s is used for estimating e.s.d.'s involving l.s.
planes.
;
loop_
    _geom_bond_atom_site_label_1
    _geom_bond_atom_site_label_2
    _geom_bond_site_symmetry_2
    _geom_bond_distance
    _geom_bond_publ_flag
    Al1 N2 . 1.8575(14) ?
    Al1 N1 . 1.8697(14) ?
    Al1 C10 . 1.9536(18) ?
    Al1 N3 . 2.0104(13) ?
    Al1 F18 . 2.5717(11) ?
    N1 C13 . 1.3704(19) ?
    N1 C12 . 1.4700(19) ?
    N2 C23 . 1.387(2) ?
    N2 C22 . 1.480(2) ?
    N3 C21 . 1.4947(19) ?
    N3 C11 . 1.497(2) ?
    N3 C1 . 1.5086(19) ?
    C1 C2 . 1.514(2) ?
    C1 H12 . 0.976(19) ?
    C1 H11 . 0.99(2) ?
    C2 C3 . 1.389(2) ?
    C2 C7 . 1.395(2) ?
    C3 C4 . 1.392(2) ?
    C3 H3 . 0.946(19) ?
    C4 C5 . 1.384(3) ?
    C4 H4 . 0.90(2) ?
    C5 C6 . 1.372(3) ?
    C5 H5 . 0.91(2) ?
    C6 C7 . 1.390(3) ?
    C6 H6 . 0.97(3) ?
    C7 H7 . 0.96(2) ?
    C10 H103 . 0.98(2) ?
    C10 H102 . 0.98(2) ?
    C10 H101 . 0.92(3) ?
    C11 C12 . 1.524(2) ?
    C11 H112 . 0.963(17) ?
    C11 H111 . 0.931(19) ?
    C12 H122 . 0.990(17) ?
    C12 H121 . 0.995(17) ?
    C13 C14 . 1.401(2) ?
    C13 C18 . 1.403(2) ?
    C14 F14 . 1.3573(17) ?
    C14 C15 . 1.381(2) ?
    C15 F15 . 1.3457(18) ?
    C15 C16 . 1.379(2) ?
    C16 F16 . 1.3486(18) ?
    C16 C17 . 1.380(2) ?
    C17 F17 . 1.3404(18) ?
    C17 C18 . 1.373(2) ?
    C18 F18 . 1.3591(18) ?
    C21 C22 . 1.522(2) ?
    C21 H212 . 0.972(19) ?
    C21 H211 . 0.980(19) ?
    C22 H222 . 0.987(19) ?
    C22 H221 . 1.004(19) ?
    C23 C24 . 1.401(2) ?
    C23 C28 . 1.404(2) ?
    C24 F24 . 1.352(2) ?
    C24 C25 . 1.388(3) ?
    C25 F25 . 1.345(2) ?
    C25 C26 . 1.368(3) ?
    C26 F26 . 1.353(2) ?
    C26 C27 . 1.375(3) ?
    C27 F27 . 1.346(2) ?
    C27 C28 . 1.374(2) ?
    C28 F28 . 1.342(2) ?
loop_
    _geom_angle_atom_site_label_1
    _geom_angle_atom_site_label_2
    _geom_angle_atom_site_label_3
    _geom_angle_site_symmetry_1
    _geom_angle_site_symmetry_3
    _geom_angle
    _geom_angle_publ_flag
    N2 Al1 N1 . . 119.38(6) ?
    N2 Al1 C10 . . 124.64(7) ?
    N1 Al1 C10 . . 112.86(7) ?
    N2 Al1 N3 . . 88.55(6) ?
    N1 Al1 N3 . . 87.50(6) ?
    C10 Al1 N3 . . 111.33(7) ?
    N2 Al1 F18 . . 86.80(5) ?
    N1 Al1 F18 . . 71.20(4) ?
    C10 Al1 F18 . . 93.65(6) ?
    N3 Al1 F18 . . 152.24(5) ?
    C13 N1 C12 . . 120.47(12) ?
    C13 N1 Al1 . . 124.31(10) ?
    C12 N1 Al1 . . 113.87(9) ?
    C23 N2 C22 . . 117.19(13) ?
    C23 N2 Al1 . . 130.18(11) ?
    C22 N2 Al1 . . 112.29(10) ?
    C21 N3 C11 . . 111.39(12) ?
    C21 N3 C1 . . 111.92(12) ?
    C11 N3 C1 . . 112.20(12) ?
    C21 N3 Al1 . . 104.70(9) ?
    C11 N3 Al1 . . 104.48(9) ?
    C1 N3 Al1 . . 111.67(9) ?
    N3 C1 C2 . . 115.91(12) ?
    N3 C1 H12 . . 107.5(11) ?
    C2 C1 H12 . . 109.0(11) ?
    N3 C1 H11 . . 105.8(11) ?
    C2 C1 H11 . . 109.8(11) ?
    H12 C1 H11 . . 108.7(15) ?
    C3 C2 C7 . . 118.60(15) ?
    C3 C2 C1 . . 121.23(15) ?
    C7 C2 C1 . . 120.12(16) ?
    C2 C3 C4 . . 120.60(18) ?
    C2 C3 H3 . . 119.8(11) ?
    C4 C3 H3 . . 119.5(11) ?
    C5 C4 C3 . . 120.01(19) ?
    C5 C4 H4 . . 122.9(13) ?
    C3 C4 H4 . . 117.1(13) ?
    C6 C5 C4 . . 119.88(17) ?
    C6 C5 H5 . . 121.3(14) ?
    C4 C5 H5 . . 118.9(14) ?
    C5 C6 C7 . . 120.41(19) ?
    C5 C6 H6 . . 123.0(15) ?
    C7 C6 H6 . . 116.6(15) ?
    C6 C7 C2 . . 120.45(19) ?
    C6 C7 H7 . . 121.0(12) ?
    C2 C7 H7 . . 118.6(12) ?
    Al1 C10 H103 . . 109.9(13) ?
    Al1 C10 H102 . . 111.6(13) ?
    H103 C10 H102 . . 111.6(19) ?
    Al1 C10 H101 . . 106.8(16) ?
    H103 C10 H101 . . 108(2) ?
    H102 C10 H101 . . 108(2) ?
    N3 C11 C12 . . 109.96(12) ?
    N3 C11 H112 . . 110.2(10) ?
    C12 C11 H112 . . 112.0(10) ?
    N3 C11 H111 . . 108.8(11) ?
    C12 C11 H111 . . 108.3(11) ?
    H112 C11 H111 . . 107.5(14) ?
    N1 C12 C11 . . 106.70(12) ?
    N1 C12 H122 . . 112.0(10) ?
    C11 C12 H122 . . 108.6(10) ?
    N1 C12 H121 . . 112.8(10) ?
    C11 C12 H121 . . 110.5(10) ?
    H122 C12 H121 . . 106.2(14) ?
    N1 C13 C14 . . 129.02(14) ?
    N1 C13 C18 . . 117.72(14) ?
    C14 C13 C18 . . 113.25(13) ?
    F14 C14 C15 . . 116.26(14) ?
    F14 C14 C13 . . 120.67(13) ?
    C15 C14 C13 . . 123.05(14) ?
    F15 C15 C16 . . 119.51(14) ?
    F15 C15 C14 . . 119.53(14) ?
    C16 C15 C14 . . 120.92(15) ?
    F16 C16 C15 . . 120.50(15) ?
    F16 C16 C17 . . 120.99(15) ?
    C15 C16 C17 . . 118.46(14) ?
    F17 C17 C18 . . 120.41(15) ?
    F17 C17 C16 . . 120.21(14) ?
    C18 C17 C16 . . 119.37(14) ?
    F18 C18 C17 . . 118.59(13) ?
    F18 C18 C13 . . 116.52(13) ?
    C17 C18 C13 . . 124.89(15) ?
    N3 C21 C22 . . 109.57(12) ?
    N3 C21 H212 . . 106.1(11) ?
    C22 C21 H212 . . 110.1(11) ?
    N3 C21 H211 . . 110.3(11) ?
    C22 C21 H211 . . 111.8(11) ?
    H212 C21 H211 . . 108.7(15) ?
    N2 C22 C21 . . 107.78(13) ?
    N2 C22 H222 . . 111.0(10) ?
    C21 C22 H222 . . 107.3(11) ?
    N2 C22 H221 . . 114.4(10) ?
    C21 C22 H221 . . 110.1(11) ?
    H222 C22 H221 . . 106.0(15) ?
    N2 C23 C24 . . 126.01(16) ?
    N2 C23 C28 . . 120.22(15) ?
    C24 C23 C28 . . 113.77(15) ?
    F24 C24 C25 . . 116.72(16) ?
    F24 C24 C23 . . 120.44(15) ?
    C25 C24 C23 . . 122.82(17) ?
    F25 C25 C26 . . 119.94(17) ?
    F25 C25 C24 . . 119.32(19) ?
    C26 C25 C24 . . 120.70(18) ?
    F26 C26 C25 . . 121.03(19) ?
    F26 C26 C27 . . 120.31(18) ?
    C25 C26 C27 . . 118.66(16) ?
    F27 C27 C28 . . 119.72(18) ?
    F27 C27 C26 . . 120.11(16) ?
    C28 C27 C26 . . 120.17(18) ?
    F28 C28 C27 . . 117.51(16) ?
    F28 C28 C23 . . 118.72(14) ?
    C27 C28 C23 . . 123.77(17) ?
    C18 F18 Al1 . . 102.48(8) ?
_iucr_refine_instructions_details
;
TITL a in P2(1)/c
CELL 0.71073   7.9530  33.5769   8.7247  90.000 100.809  90.000
ZERR    4.00   0.0014   0.0058   0.0015   0.000   0.002   0.000
LATT  1
SYMM -X, 0.5+Y, 0.5-Z
SFAC C H N F AL
UNIT 96 72 12 40 4
TEMP -100
SIZE .20 .20 .05
BIND AL1 F18
MPLA 3 C10 N1 N2 AL1
L.S. 10
BOND $H
ACTA
FMAP 2
PLAN 6
OMIT -2 54
OMIT 0 2 0
WGHT    0.043900    1.330400
FVAR       0.12620
AL1   5    0.559822    0.117782    0.498592    11.00000    0.02076    0.01980 =
         0.02090    0.00025    0.00084    0.00011
N1    3    0.607796    0.164608    0.399065    11.00000    0.02484    0.02093 =
         0.01934    0.00011   -0.00040   -0.00197
N2    3    0.685385    0.072069    0.478361    11.00000    0.02646    0.02175 =
         0.02536   -0.00243   -0.00162    0.00337
N3    3    0.742880    0.133960    0.679402    11.00000    0.02225    0.02128 =
         0.02009   -0.00055    0.00215    0.00191
C1    1    0.667487    0.150763    0.811971    11.00000    0.02328    0.02856 =
         0.02163   -0.00123    0.00277    0.00194
C2    1    0.793845    0.160325    0.959835    11.00000    0.02312    0.03620 =
         0.02078   -0.00413    0.00417    0.00336
C3    1    0.860203    0.198429    0.988586    11.00000    0.02874    0.03380 =
         0.02927   -0.00603    0.00383    0.00548
C4    1    0.972325    0.207082    1.127184    11.00000    0.03067    0.04503 =
         0.03683   -0.01640    0.00657   -0.00159
C5    1    1.020861    0.177427    1.236771    11.00000    0.02777    0.07167 =
         0.02189   -0.01071    0.00159    0.00345
C6    1    0.954939    0.139760    1.210230    11.00000    0.04032    0.05996 =
         0.02121    0.00452    0.00421    0.00571
C7    1    0.840371    0.131094    1.073467    11.00000    0.03609    0.04178 =
         0.02417    0.00125    0.00594    0.00036
C10   1    0.333692    0.118298    0.555532    11.00000    0.02378    0.03627 =
         0.03032    0.00097    0.00306    0.00016
C11   1    0.847688    0.164042    0.612337    11.00000    0.02170    0.02580 =
         0.02233   -0.00180    0.00197   -0.00295
C12   1    0.731306    0.190834    0.497463    11.00000    0.02376    0.02215 =
         0.02303   -0.00223    0.00238   -0.00326
C13   1    0.513899    0.178244    0.261151    11.00000    0.01996    0.02409 =
         0.02007    0.00069    0.00506    0.00018
C14   1    0.489529    0.217459    0.206738    11.00000    0.02411    0.02273 =
         0.02368   -0.00061    0.00489   -0.00220
C15   1    0.388688    0.227156    0.064977    11.00000    0.02615    0.02536 =
         0.02729    0.00752    0.00650    0.00123
C16   1    0.308714    0.197960   -0.033672    11.00000    0.02288    0.03907 =
         0.02053    0.00626    0.00069    0.00068
C17   1    0.326096    0.158825    0.015129    11.00000    0.02317    0.03131 =
         0.02225   -0.00453    0.00345   -0.00389
C18   1    0.424853    0.150075    0.157807    11.00000    0.02499    0.02210 =
         0.02364   -0.00035    0.00538    0.00076
C21   1    0.842356    0.096694    0.725489    11.00000    0.02621    0.02489 =
         0.02370    0.00082   -0.00180    0.00437
C22   1    0.856568    0.072825    0.580136    11.00000    0.02557    0.02558 =
         0.02738   -0.00166   -0.00174    0.00586
C23   1    0.649757    0.040534    0.374713    11.00000    0.03701    0.01885 =
         0.02384    0.00200   -0.00046    0.00261
C24   1    0.769868    0.018885    0.309883    11.00000    0.03736    0.02990 =
         0.03100   -0.00212   -0.00198    0.00794
C25   1    0.725315   -0.013221    0.210373    11.00000    0.05675    0.02929 =
         0.03263   -0.00248    0.00128    0.01627
C26   1    0.557704   -0.024202    0.165138    11.00000    0.06503    0.02001 =
         0.03130   -0.00289   -0.00641    0.00145
C27   1    0.434226   -0.002901    0.220861    11.00000    0.04925    0.02270 =
         0.03426    0.00362   -0.00497   -0.00621
C28   1    0.480255    0.027799    0.324373    11.00000    0.03895    0.02002 =
         0.03018    0.00295    0.00084   -0.00109
F14   4    0.562249    0.248413    0.295132    11.00000    0.03872    0.02122 =
         0.02989    0.00038   -0.00137   -0.00420
F15   4    0.363338    0.265697    0.024922    11.00000    0.03867    0.02947 =
         0.03620    0.01298    0.00243    0.00263
F16   4    0.210535    0.207714   -0.171923    11.00000    0.03649    0.05024 =
         0.02566    0.01074   -0.00744   -0.00246
F17   4    0.245809    0.129726   -0.075354    11.00000    0.03924    0.03928 =
         0.02858   -0.00816   -0.00447   -0.00722
F18   4    0.438790    0.111434    0.204879    11.00000    0.03840    0.02144 =
         0.02999   -0.00097   -0.00090   -0.00216
F24   4    0.937006    0.029331    0.340057    11.00000    0.03630    0.05252 =
         0.04527   -0.01650    0.00413    0.01056
F25   4    0.848280   -0.032703    0.153686    11.00000    0.06925    0.05040 =
         0.04647   -0.01857   -0.00098    0.02753
F26   4    0.513154   -0.055200    0.066902    11.00000    0.08798    0.02705 =
         0.04314   -0.01305   -0.00742    0.00107
F27   4    0.267731   -0.012080    0.174352    11.00000    0.05332    0.03471 =
         0.05314   -0.00402   -0.00674   -0.01740
F28   4    0.354775    0.046432    0.379777    11.00000    0.03277    0.03599 =
         0.04524   -0.00571    0.00541   -0.00555
H112  2    0.917251    0.179040    0.694667    11.00000    0.01803
H122  2    0.802692    0.205827    0.435690    11.00000    0.01992
H121  2    0.675295    0.211127    0.554244    11.00000    0.01971
H222  2    0.894162    0.045719    0.614554    11.00000    0.02701
H3    2    0.833320    0.218412    0.911510    11.00000    0.02454
H12   2    0.605344    0.174959    0.774025    11.00000    0.02975
H111  2    0.921260    0.150705    0.558418    11.00000    0.02380
H212  2    0.777900    0.081774    0.790452    11.00000    0.02835
H221  2    0.949576    0.084100    0.529584    11.00000    0.02803
H11   2    0.584663    0.130741    0.834096    11.00000    0.03093
H211  2    0.955193    0.103115    0.787275    11.00000    0.02907
H7    2    0.791661    0.105087    1.055145    11.00000    0.03131
H103  2    0.310467    0.144740    0.595536    11.00000    0.04974
H4    2    1.011579    0.232185    1.140147    11.00000    0.03572
H5    2    1.097350    0.183414    1.325554    11.00000    0.04451
H102  2    0.322307    0.097292    0.630091    11.00000    0.04813
H6    2    0.982338    0.118167    1.284853    11.00000    0.06009
H101  2    0.255116    0.113641    0.465142    11.00000    0.06385
HKLF 4
REM  a in P2(1)/c
REM R1 =  0.0362 for   4317 Fo > 4sig(Fo)  and  0.0427 for all   4972 data
REM    415 parameters refined using      0 restraints
END
WGHT      0.0438      1.3309
REM Highest difference peak  0.359,  deepest hole -0.264,  1-sigma level  0.045
Q1    1   0.6180 -0.0511  0.0421  11.00000  0.05    0.36
Q2    1   0.4418  0.1167  0.5325  11.00000  0.05    0.31
Q3    1   0.9258 -0.0156  0.1297  11.00000  0.05    0.31
Q4    1   0.6401 -0.0144  0.1506  11.00000  0.05    0.31
Q5    1   0.6622  0.1280  0.6018  11.00000  0.05    0.29
Q6    1   0.4319  0.2215  0.1352  11.00000  0.05    0.28
;
